# Supplementary material for: Low Spike Antibody Levels and Impaired BA.4/5 Neutralization in Patients with Multiple Myeloma or Waldenstrom’s Macroglobulinemia after BNT162b2 Booster Vaccination
Source: Cancers (Basel). 2022 Nov 25;14(23):5816. doi: 10.3390/cancers14235816 (PMC9737406; doi:10.3390/cancers14235816)
Supplement: Supplementary file 1 [file cancers-14-05816-s001.zip]

Archive with 1 entries (1 files):
- cancers-1980668-supplementary.pdf
